# Supplementary material for: Gut microbial dysbiosis activates the classical complement pathway in a short-term morphine treatment model
Source: Gut Microbes Rep. 2025 Jul 13;2(1):2527628. doi: 10.1080/29933935.2025.2527628 (PMC12352340; doi:10.1080/29933935.2025.2527628)
Supplement: Supplemental Material [file KGMR_A_2527628_SM3408.xlsx]

## Sheet: Sheet1
	Table S1. Alternative and MBL pathways are not enriched in intestinal tissue during morphine treatment.
	Pathway	Gene	Log2 fold change	P value	Role
	MBL	Masp1	0.2151	0.84409	Component
		Masp2	0.57002	0.54765	Component
		Mbl2	-0.024163	0.95573	Component
	Alternative	Cfb	-1.86	0.0013196	Component
		Cfd	0.022163	0.98576	Component
		Cfp	0.72094	0.096432	Activator
		Cfh	1.2319	3.74e-06	Inhibitor
	Other	C1qa	0.57721	0.083364	Component
		C1ra2	-0.015318	0.97531	Component
		C1s2	0.45084	0.35121	Component
		C2	0.2426	0.52212	Component
		C8a	0.34796	0.48535	Component
		C8b	0.70446	0.24013	Component
		C8g	0.11678	0.8888	Component
		C9	-0.41976	0.49513	Component
